# Supplementary material for: Culturable Microorganisms Associated with Sea Cucumbers and Microbial Natural Products
Source: Mar Drugs. 2021 Aug 16;19(8):461. doi: 10.3390/md19080461 (PMC8400260; doi:10.3390/md19080461)
Supplement: Supplementary file 1 [file marinedrugs-19-00461-s001.zip]

Archive with 1 entries (1 files):
- marinedrugs-1326756-supplementary.pdf
